# Supplementary material for: Energy-Dispersive X-ray Absorption Spectroscopy with an Inverse Compton Source
Source: Sci Rep. 2020 May 29;10:8772. doi: 10.1038/s41598-020-65225-4 (PMC7260230; doi:10.1038/s41598-020-65225-4)
Supplement: Supplementary file 2 — Suppplementary Information 2 [file 41598_2020_65225_MOESM2_ESM.zip]

Archive with 1 entries (1 files):
- Cu_10um_30keV.xml
