# Supplementary material for: Energy-Dispersive X-ray Absorption Spectroscopy with an Inverse Compton Source
Source: Sci Rep. 2020 May 29;10:8772. doi: 10.1038/s41598-020-65225-4 (PMC7260230; doi:10.1038/s41598-020-65225-4)
Supplement: Supplementary file 3 — Suppplementary Information 3 [file 41598_2020_65225_MOESM3_ESM.zip]

Archive with 2 entries (2 files):
- W_10um_35keV.xml
- Cu_10um_30keV.xml
