# Supplementary material for: Energy-Dispersive X-ray Absorption Spectroscopy with an Inverse Compton Source
Source: Sci Rep. 2020 May 29;10:8772. doi: 10.1038/s41598-020-65225-4 (PMC7260230; doi:10.1038/s41598-020-65225-4)
Supplement: Supplementary file 3 — Suppplementary Information 3 [file 41598_2020_65225_MOESM3_ESM.zip › W_10um_35keV.xml]

<?xml version="1.0" ?>
<penepma2011Options>
	<maximumStepLengths/>
	<jobDescription title="W_10um"/>
	<dump dumpFilename="dump.dat" dumpInterval_s="60" resumeFilename="dump.dat"/>
	<geometry class="Substrate" filename="substrate.geo" substrateMaterialId="1" title="Substrate">
		<rotation omega_deg="0.0" phi_deg="0.0" theta_deg="11.0"/>
		<shift x_cm="0.0" y_cm="0.0" z_cm="0.0"/>
	</geometry>
	<polarAngularDistribution bins="45"/>
	<azimuthalAngularDistribution bins="30"/>
	<interactionForcings>
		<interactionForcing collision="4" forcer="-40" moduleId="1" particle="1" weightHigh="1.0" weightLow="0.1"/>
		<interactionForcing collision="5" forcer="-40" moduleId="1" particle="1" weightHigh="1.0" weightLow="0.1"/>
	</interactionForcings>
	<simulation showers="2000000000" time_s="100000">
		<!--no random number seeds-->
		<!--no uncertainty limit-->
	</simulation>
	<source aperture_deg="0.0" azimuthalAngle_deg="0.0" beamDiameter_cm="1e-03" beamEnergy_eV="35000.0" polarAngle_deg="180.0" takeOffAngle_deg="25.0">
		<position x_cm="0.0" y_cm="0.0" z_cm="10.0"/>
	</source>
	<photonDetectors>
		<photonDetector azimuthalAngleHigh_deg="360.0" azimuthalAngleLow_deg="0.0" channels="1000" emissionMapFilename="none" energyHigh_eV="35000.0" energyLow_eV="0.0" phaseStateFlag="0" polarAngleHigh_deg="66.0" polarAngleLow_deg="64.0"/>
		<photonDetector azimuthalAngleHigh_deg="360.0" azimuthalAngleLow_deg="0.0" channels="1000" emissionMapFilename="none" energyHigh_eV="35000.0" energyLow_eV="0.0" phaseStateFlag="0" polarAngleHigh_deg="67.0" polarAngleLow_deg="63.0"/>
		<photonDetector azimuthalAngleHigh_deg="360.0" azimuthalAngleLow_deg="0.0" channels="1000" emissionMapFilename="none" energyHigh_eV="35000.0" energyLow_eV="0.0" phaseStateFlag="0" polarAngleHigh_deg="68.0" polarAngleLow_deg="62.0"/>
		<photonDetector azimuthalAngleHigh_deg="360.0" azimuthalAngleLow_deg="0.0" channels="1000" emissionMapFilename="none" energyHigh_eV="35000.0" energyLow_eV="0.0" phaseStateFlag="0" polarAngleHigh_deg="69.0" polarAngleLow_deg="61.0"/>
		<photonDetector azimuthalAngleHigh_deg="360.0" azimuthalAngleLow_deg="0.0" channels="1000" emissionMapFilename="none" energyHigh_eV="35000.0" energyLow_eV="0.0" phaseStateFlag="0" polarAngleHigh_deg="70.0" polarAngleLow_deg="60.0"/>
		<photonDetector azimuthalAngleHigh_deg="360.0" azimuthalAngleLow_deg="0.0" channels="1000" emissionMapFilename="none" energyHigh_eV="35000.0" energyLow_eV="0.0" phaseStateFlag="0" polarAngleHigh_deg="71.0" polarAngleLow_deg="59.0"/>
		<photonDetector azimuthalAngleHigh_deg="360.0" azimuthalAngleLow_deg="0.0" channels="1000" emissionMapFilename="none" energyHigh_eV="35000.0" energyLow_eV="0.0" phaseStateFlag="0" polarAngleHigh_deg="72.0" polarAngleLow_deg="58.0"/>
		<photonDetector azimuthalAngleHigh_deg="360.0" azimuthalAngleLow_deg="0.0" channels="1000" emissionMapFilename="none" energyHigh_eV="35000.0" energyLow_eV="0.0" phaseStateFlag="0" polarAngleHigh_deg="73.0" polarAngleLow_deg="57.0"/>
		<photonDetector azimuthalAngleHigh_deg="360.0" azimuthalAngleLow_deg="0.0" channels="1000" emissionMapFilename="none" energyHigh_eV="35000.0" energyLow_eV="0.0" phaseStateFlag="0" polarAngleHigh_deg="74.0" polarAngleLow_deg="56.0"/>
		<photonDetector azimuthalAngleHigh_deg="360.0" azimuthalAngleLow_deg="0.0" channels="1000" emissionMapFilename="none" energyHigh_eV="35000.0" energyLow_eV="0.0" phaseStateFlag="0" polarAngleHigh_deg="75.0" polarAngleLow_deg="55.0"/>
	</photonDetectors>
	<materials>
		<material filename="W100.mat" id="1" name="W100">
			<elements>
				<element fraction="1.0" symbol="W"/>
			</elements>
			<simulationParameters absorptionEnergyElectron_eV="350.0" absorptionEnergyPhoton_eV="50.0" absorptionEnergyPositron_eV="350.0" cutoffEnergyLossBremsstrahlungEmission_eV="50.0" cutoffEnergyLossInelasticCollisions_eV="350.0" elasticScatteringParameter_C1="0.2" elasticScatteringParameter_C2="0.2"/>
		</material>
	</materials>
	<!--no spatial-->
	<phiRhoZs/>
	<energyDistribution bins="250" energyHigh_eV="35000.0" energyLow_eV="0.0"/>
</penepma2011Options>
